# Supplementary material for: Broad-Spectrum Salmonella Phages PSE-D1 and PST-H1 Controls Salmonella in Foods
Source: Viruses. 2022 Nov 27;14(12):2647. doi: 10.3390/v14122647 (PMC9784834; doi:10.3390/v14122647)
Supplement: Supplementary file 1 [file viruses-14-02647-s001.zip]

Archive with 1 entries (1 files):
- viruses-1960237-supplementary.pdf
